# Supplementary material for: Gut Microbiota and Its Metabolite Taurine-β-Muricholic Acid Contribute to Antimony- and/or Copper-Induced Liver Inflammation
Source: Int J Mol Sci. 2025 Apr 3;26(7):3332. doi: 10.3390/ijms26073332 (PMC11989503; doi:10.3390/ijms26073332)
Supplement: Supplementary file 1 [file ijms-26-03332-s001.zip]

Archive with 1 entries (1 files):
- ijms-3489014-supplementary.pdf
